# Supplementary material for: Nucleolar release of rDNA repeats for repair involves SUMO-mediated untethering by the Cdc48/p97 segregase
Source: Nat Commun. 2021 Aug 13;12:4918. doi: 10.1038/s41467-021-25205-2 (PMC8363623; doi:10.1038/s41467-021-25205-2)
Supplement: Supplementary file 4 — Source Data [file 41467_2021_25205_MOESM4_ESM.xlsx]

## Sheet: Fig 2g
Analysis of live-cell imaging
Figure	Genotype	Name	Replicate	Total colonies	Inside	Periphery	Outside	% outside	Mean % outside
2g	RAD52YFP RDN25::224xtetO-URA3-I-SceI TetImRFP1 NUR16HA::HIS3MX6 + YCplac22 pNOP1::NOP1-ECFP	WT	1	53	33	15	5	9.43396	9.53597
			2	139	99	27	13	9.35252
			3	224	153	49	22	9.82143
	RAD52YFP RDN25::224xtetO-URA3-I-SceI TetImRFP1 nur1∆546HA::HIS3MX6 + YCplac22 pNOP1::NOP1-ECFP	Nur1∆54	1	165	102	34	29	17.5758	18.9538
			2	187	109	39	39	20.8556
			3	293	181	58	54	18.43
	RAD52YFP RDN25::224xtetO-URA3-I-SceI TetImRFP1 nur1∆C6HA::HIS3MX6 + YCplac22 pNOP1::NOP1-ECFP	Nur1∆C	1	58	32	13	13	22.4138	20.4599
			2	212	119	52	41	19.3396
			3	214	124	48	42	19.6262
	RAD52YFP RDN25::224xtetO-URA3-I-SceI TetImRFP1 nur1∆::kanMX6 + YCplac22 pNOP1::NOP1-ECFP	nur1∆	1	153	97	29	27	17.6471	19.2081
			2	260	144	62	54	20.7692

## Sheet: Fig 3c
Rates of ADE2 marker loss from rDNA repeats.
Figure	Genotype	Name	Replicate	Half-red colonies	Total colonies (w/o fully red)	Rate of loss	rel. to WT	log2 (ratio)	rel. to mean of WT
3c	RDN1::ADE2 + YCplac111	WT	1	63	5793	0.0108752	1	-6.52282	0.124802
			2	48	5039	0.0095257		-6.71396	-0.0663419
			3	41	4897	0.00837247		-6.90013	-0.252513
			4	56	4908	0.0114099		-6.45356	0.194053
	RDN1::ADE2 nur1∆::kanMX6 + YCplac111	nur1∆ + Empty	1	112	5419	0.020668	1.87829	-5.59646	1.05116
			2	88	5107	0.0172313		-5.85883	0.788789
			3	80	4534	0.0176445		-5.82464	0.822977
			4	100	5017	0.0199322		-5.64875	0.998864
	RDN1::ADE2 nur1∆::kanMX6 + YCplac111 pNUR1::NUR1::ADH1t	nur1∆ + NUR1	1	55	6839	0.00804211	0.843852	-6.95821	-0.310593
			2	57	7343	0.00776249		-7.00926	-0.361647
			3	56	5817	0.00962696		-6.6987	-0.0510873
	RDN1::ADE2 nur1∆::kanMX6 + YCplac111 pNUR1::nur1 S441D T446D S449D::ADH1t	nur1∆ + nur1Pmim	1	94	6156	0.0152697	1.58155	-6.03319	0.614429
			2	96	5872	0.0163488		-5.93467	0.712944
			3	96	5983	0.0160455		-5.96169	0.685926

## Sheet: Fig 4b
Rates of ADE2 marker loss from rDNA repeats.
Figure	Genotype	Name	Replicate	Half-red colonies	Total colonies (w/o fully red)	Rate of loss	rel. to WT	log2 (ratio)	rel. to mean of WT
4b	RDN1::ADE2 + pRS415 pGAL1	WT	1	26	8143	0.00319293	1	-8.2909	-0.0126635
			2	18	6689	0.00269099		-8.53765	-0.259408
			3	14	4656	0.00300687		-8.37752	-0.099279
			4	26	6240	0.00416667		-7.90689	0.371351
	RDN1::ADE2 + pCu415 pGAL1::SMT3 GG::CYC1t	SUMO-OE	1	35	6171	0.00567169	2.14279	-7.46201	0.816236
			2	38	7081	0.00536647		-7.54181	0.736432
			3	42	4464	0.0094086		-6.7318	1.54644
			4	45	5974	0.00753264		-7.05263	1.22561
	RDN1::ADE2 lrs4∆::hphNT1 + pRS415 pGAL1	lrs4∆	1	75	5594	0.0134072	5.45896	-6.22085	2.0574
			2	48	2673	0.0179574		-5.79928	2.47896
			3	93	4209	0.0220955		-5.5001	2.77814
	RDN1::ADE2 lrs4∆::hphNT1 + pRS415 pGAL1::SMT3 GG::CYC1t	SUMO-OE lrs4∆	1	83	5513	0.0150553	5.8285	-6.05358	2.22466
			2	73	3620	0.0201657		-5.63195	2.64629
			3	80	3660	0.0218579		-5.5157	2.76254

## Sheet: Fig 4c
Analysis of live-cell imaging
Figure	Genotype	Name	Replicate	Total colonies	Inside	Periphery	Outside	% outside	Mean % outside
4c	RAD52YFP RDN25::224xtetO-URA3-I-SceI TetImRFP1 + YCplac22 pNOP1::NOP1-ECFP	WT	1	142	105	28	9	6.33803	7.19302
			2	246	188	44	14	5.69106
			3	206	139	50	17	8.25243
			4	318	218	73	27	8.49057
	RAD52YFP RDN25::224xtetO-URA3-I-SceI TetImRFP1 SMT3::kanMX6::pADH1::6HisSMT3 + YCplac22 pNOP1::NOP1-ECFP	SUMO-OE	1	198	123	52	23	11.6162	13.6347
			2	293	185	72	36	12.2867
			3	348	229	74	45	12.931
			4	305	190	61	54	17.7049

## Sheet: Fig 5d
Rates of ADE2 marker loss from rDNA repeats.
Figure	Genotype	Name	Replicate	Half-red colonies	Total colonies (w/o fully red)	Rate of loss	rel. to WT	log2 (ratio)	rel. to mean of WT
5d left	RDN1::ADE2 NUR16HA::HIS3MX6	WT	1	101	7211	0.0140064	1	-6.15777	0.396981
			2	41	6458	0.00634871		-7.29932	-0.744566
			3	93	7762	0.0119814		-6.38305	0.1717
			4	68	5659	0.0120163		-6.37887	0.175885
	RDN1::ADE2 nur1 K175-176R6HA::HIS3MX6	nur1KR	1	46	10001	0.00459954	0.333666	-7.76429	-1.20954
			2	20	8787	0.00227609		-8.77923	-2.22447
			3	38	8771	0.00433246		-7.8506	-1.29584
			4	23	6405	0.00359094		-8.12142	-1.56667
	RDN1::ADE2 NUR16HA::HIS3MX6 lrs4∆::hphNT1	lrs4∆	1	129	6534	0.0197429	2.05387	-5.66252	0.89223
			2	159	6153	0.0258411		-5.27419	1.28056
			3	123	5239	0.0234778		-5.41256	1.14219
			4	132	5991	0.022033		-5.50419	1.05057
	RDN1::ADE2 nur1 K175-176R6HA::HIS3MX6 lrs4∆::hphNT1	nur1KR lrs4∆	1	129	5588	0.0230852	2.0262	-5.43689	1.11786
			2	145	7978	0.018175		-5.7819	0.772851
			3	96	5371	0.0178738		-5.80601	0.748741
			4	147	4783	0.0307338		-5.02403	1.53073
Figure	Genotype	Name	Replicate	Half-red colonies	Total colonies (w/o fully red)	Rate of loss	rel. to WT	log2 (ratio)	rel. to mean of WT
5d right	RDN1::ADE2 NUR13HA::KlTRP1	WT	1	13	5039	0.00257988	1	-8.59848	0.068252
			2	10	4953	0.00201898		-8.95216	-0.285425
			3	5	1748	0.00286041		-8.44956	0.217173
	RDN1::ADE2 nur1 K175-176R3HA::KlTRP1	nur1KR	1	8	5029	0.00159077	0.55272	-9.29606	-0.629322
			2	5	5114	0.000977708		-9.99831	-1.33157
			3	3	1930	0.0015544		-9.32942	-0.662689
	RDN1::ADE2 NUR13HA::KlTRP1 rad52∆::HIS3MX6	rad52∆	1	4	2883	0.00138744	0.610541	-9.49336	-0.826621
			2	4	2826	0.00141543		-9.46455	-0.797812
			3	2	1142	0.00175131		-9.15735	-0.490613
	RDN1::ADE2 nur1 K175-176R3HA::KlTRP1 rad52∆::HIS3MX6	nur1KR rad52∆	1	5	2913	0.00171644	0.528882	-9.18636	-0.519628
			2	3	2354	0.00127443		-9.61594	-0.949202
			3	1	1048	0.000954198		-10.0334	-1.36669

## Sheet: Fig 5e
Rates of ADE2 marker loss from rDNA repeats.
Figure	Genotype	Name	Replicate	Half-red colonies	Total colonies (w/o fully red)	Rate of loss	rel. to WT	log2 (ratio)	rel. to mean of WT
5e left	RDN1::ADE2 nur1∆::kanMX6 + YCplac111 pNUR1::NUR1-3HA::ADH1t	nur1∆ + NUR1	1	44	6287	0.00699857	1	-7.15872	0.198185
			2	36	6353	0.00566661		-7.4633	-0.106387
			3	40	6014	0.00665115		-7.23218	0.124729
			4	36	6857	0.00525011		-7.57344	-0.216527
	RDN1::ADE2 nur1∆::kanMX6 + YCplac111 pNUR1::smt3 Q95P-NUR1-3HA::ADH1t	nur1∆ + SUMO-NUR1	1	68	7204	0.0094392	1.97761	-6.72712	0.62979
			2	87	7896	0.0110182		-6.50396	0.852947
			3	78	6236	0.012508		-6.321	1.03591
			4	95	6083	0.0156173		-6.00071	1.3562
	RDN1::ADE2 nur1∆::kanMX6 + YCplac111 pNUR1::smt3 F37A I39A Q95P-NUR1-3HA::ADH1t	nur1∆ + SUMOFAIA-NUR1	1	40	5968	0.00670241	1.18707	-7.2211	0.135806
			2	39	6598	0.00591088		-7.40241	-0.0455009
			3	47	5707	0.0082355		-6.92393	0.432982
			4	52	6255	0.00831335		-6.91035	0.446555
Figure	Genotype	Name	Replicate	Half-red colonies	Total colonies (w/o fully red)	Rate of loss	rel. to WT	log2 (ratio)	rel. to mean of WT
5e right	RDN1::ADE2 lrs4∆::hphNT1 + YCplac111 pLRS4::LRS4-TAP::ADH1t	lrs4∆ + LRS4	1	56	5855	0.00956447	1	-6.7081	0.331988
			2	42	6852	0.0061296		-7.34999	-0.309906
			3	44	5880	0.00748299		-7.06217	-0.0220824
	RDN1::ADE2 lrs4∆::hphNT1 + YCplac111 pLRS4::smt3 Q95P-LRS4-TAP::ADH1t	lrs4∆ + SUMO-LRS4	1	94	4823	0.0194899	1.94427	-5.68113	1.35896
			2	82	5339	0.0153587		-6.0248	1.01528
			3	79	6384	0.0123747		-6.33646	0.703622
			4	88	6843	0.0128599		-6.28098	0.759105
	RDN1::ADE2 lrs4∆::hphNT1 + YCplac111 pLRS4::smt3 F37A I39A Q95P-LRS4-TAP::ADH1t	lrs4∆ + SUMOFAIA-LRS4	1	49	5573	0.00879239	0.906021	-6.82953	0.210558
			2	40	5219	0.0076643		-7.02763	0.0124569
			3	38	5799	0.00655285		-7.25366	-0.213574
			4	34	6815	0.00498899		-7.64704	-0.606949
	RDN1::ADE2 lrs4∆::hphNT1 + YCplac111	lrs4∆ + Empty	1	68	2931	0.0232003	2.72698	-5.42971	1.61037
			2	114	6097	0.0186977		-5.74099	1.29909
			3	110	5163	0.0213054		-5.55263	1.48745

## Sheet: Fig 5f
Analysis of live-cell imaging
Figure	Genotype	Name	Replicate	Total colonies	Inside	Periphery	Outside	% outside	Mean % outside
5f	RAD52YFP RDN25::224xtetO-URA3-I-SceI TetImRFP1 NUP49mars::hphNT1 lrs4∆::natNT2 + YCplac22 pNOP1::NOP1-ECFP + YCplac111 pLRS4::LRS4-TAP::ADH1t	LRS4	1	42	30	7	5	11.9048	14.0538
			2	53	32	12	9	16.9811
			3	63	42	12	9	14.2857
			4	115	69	31	15	13.0435
	RAD52YFP RDN25::224xtetO-URA3-I-SceI TetImRFP1 NUP49mars::hphNT1 lrs4∆::natNT2 + YCplac22 pNOP1::NOP1-ECFP + YCplac111 pLRS4::smt3 Q95P::LRS4-TAP::ADH1t	SUMO-LRS4	1	43	19	7	17	39.5349	34.6361
			2	61	27	13	21	34.4262
			3	51	20	14	17	33.3333
			4	80	40	15	25	31.25

## Sheet: Fig 6g
Rates of ADE2 marker loss from rDNA repeats.
Figure	Genotype	Name	Replicate	Half-red colonies	Total colonies (w/o fully red)	Rate of loss	rel. to WT	log2 (ratio)	rel. to mean of WT
6g left	RDN1::ADE2	WT	1	29	10149	0.00285742	1	-8.45107	-0.360766
			2	42	11890	0.00353238		-8.14514	-0.0548406
			3	56	11442	0.00489425		-7.6747	0.415606
	RDN1::ADE2 ufd1∆SIM (1-355aa)::kanMX6	ufd1∆SIM	1	14	11305	0.00123839	0.413681	-9.65732	-1.56702
			2	13	12724	0.00102169		-9.93482	-1.84452
			3	27	11213	0.00240792		-8.698	-0.607694
	RDN1::ADE2 lrs4∆::hphNT1	lrs4∆	1	101	5515	0.0183137	4.90183	-5.77093	2.31937
			2	90	5476	0.0164354		-5.92705	2.16325
			3	100	4863	0.0205634		-5.60377	2.48653
	RDN1::ADE2 ufd1∆SIM (1-355aa)::kanMX6 lrs4∆::hphNT1	lrs4∆ ufd1∆SIM	1	96	5723	0.0167744	4.93434	-5.89759	2.19271
			2	104	5282	0.0196895		-5.66643	2.42387
			3	96	4996	0.0192154		-5.7016	2.38871
Figure	Genotype	Name	Replicate	Half-red colonies	Total colonies (w/o fully red)	Rate of loss	rel. to WT	log2 (ratio)	rel. to mean of WT
6g right	RDN1::ADE2 + pRS415 pTEF1	WT	1	33	6339	0.00520587	1	-7.58565	-0.444528
			2	64	6917	0.00925257		-6.75593	0.385187
			3	43	5825	0.00738197		-7.08178	0.0593403
	RDN1::ADE2 + pRS415 pTEF1::SMT3 GG::CYC1t	SUMO-OE	1	105	7158	0.0146689	2.1457	-6.0911	1.05002
			2	130	6469	0.0200958		-5.63696	1.50416
			3	67	5538	0.0120982		-6.36906	0.772058
	RDN1::ADE2 ufd1∆SIM (1-355aa)::kanMX6 + pRS415 pTEF1	ufd1∆SIM	1	11	6614	0.00166314	0.333048	-9.23188	-2.09076
			2	9	2613	0.00344432		-8.18157	-1.04045
			3	16	6169	0.00259361		-8.59082	-1.4497
			4	11	5507	0.00199746		-8.96762	-1.8265
	RDN1::ADE2 ufd1∆SIM (1-355aa)::kanMX6 + pRS415 pTEF1::SMT3 GG::CYC1t	ufd1∆SIM SUMO-OE	1	26	6728	0.00386445	0.446639	-8.01552	-0.874404
			2	14	3645	0.00384088		-8.02435	-0.88323
			3	19	6382	0.00297712		-8.39187	-1.25075
			4	13	5594	0.00232392		-8.74922	-1.60811

## Sheet: Fig 6h
Rates of ADE2 marker loss from rDNA repeats.
Figure	Genotype	Name	Replicate	Half-red colonies	Total colonies (w/o fully red)	Rate of loss	rel. to WT	log2 (ratio)	rel. to mean of WT
6h left	RDN1::ADE2 nur1∆::kanMX6 + YCplac111 pNUR1::NUR1::ADH1t	nur1∆ + NUR1	1	153	5412	0.0282705	1	-5.14456	0.339092
			2	115	6651	0.0172906		-5.85387	-0.370215
			3	119	5211	0.0228363		-5.45253	0.0311234
	RDN1::ADE2 nur1∆::kanMX6 + YCplac111 pNUR1::nur1 S441D T446D S449D::ADH1t	nur1∆ + nur1Pmim	1	201	5386	0.037319	1.67349	-4.74395	0.739703
			2	207	5267	0.0393013		-4.66928	0.814371
			3	181	4783	0.0378424		-4.72385	0.759796
	RDN1::ADE2 nur1∆::natNT2 ufd1∆SIM::kanMX6 + YCplac111 pNUR1::NUR1::ADH1t	nur1∆ ufd1∆SIM + NUR1	1	16	4579	0.00349421	0.116053	-8.16082	-2.67717
			2	15	6210	0.00241546		-8.69349	-3.20984
			3	12	5917	0.00202805		-8.94569	-3.46204
	RDN1::ADE2 nur1∆::natNT2 ufd1∆SIM::kanMX6 + YCplac111 pNUR1::nur1 S441D T446D S449D::ADH1t	nur1∆ ufd1∆SIM + nur1Pmim	1	20	5850	0.0034188	0.12583	-8.19229	-2.70864
			2	17	6243	0.00272305		-8.52056	-3.03691
			3	12	4869	0.00246457		-8.66445	-3.1808
Figure	Genotype	Name	Replicate	Half-red colonies	Total colonies (w/o fully red)	Rate of loss	rel. to WT	log2 (ratio)	rel. to mean of WT
6h right	RDN1::ADE2 nur1∆::kanMX6 + YCplac22 pGAL1::NUR1::ADHt	nur1∆ + NUR1	1	192	5010	0.0383234	1	-4.70563	0.0327447
			2	131	3880	0.0337629		-4.88842	-0.150041
			3	166	4085	0.0406365		-4.62108	0.117296
	RDN1::ADE2 nur1∆::kanMX6 + YCplac22 pGAL1::nur1 S441A T446A S449A::ADHt	nur1∆ + nur1Pmut	1	116	4921	0.0235724	0.473869	-5.40675	-0.668378
			2	52	3900	0.0133333		-6.22882	-1.49044
			3	65	3937	0.01651		-5.92051	-1.18214
	RDN1::ADE2 nur1∆::natNT2 ufd1∆SIM::kanMX6 + YCplac22 pGAL1::NUR1::ADHt	nur1∆ ufd1∆SIM + NUR1	1	29	5242	0.00553224	0.173967	-7.49792	-2.75954
			2	31	4134	0.00749879		-7.05913	-2.32075
			3	26	3952	0.00657895		-7.24793	-2.50955
	RDN1::ADE2 nur1∆::natNT2 ufd1∆SIM::kanMX6 + YCplac22 pGAL1::nur1 S441A T446A S449A::ADHt	nur1∆ ufd1∆SIM + nur1Pmut	1	49	4919	0.00996137	0.219351	-6.64944	-1.91106
			2	36	4398	0.00818554		-6.93271	-2.19433
			3	26	3952	0.00657895		-7.24793	-2.50955

## Sheet: Fig 7c
Analysis of live-cell imaging
Figure	Genotype	Name	Replicate	Total colonies	Inside	Periphery	Outside	% outside	Mean % outside
7c top	RAD52YFP RDN25::224xtetO-URA3-I-SceI TetImRFP1 + YCplac22 pNOP1::NOP1-ECFP + YCplac111	WT	1	316	193	86	37	11.7089	11.956
			2	234	142	60	32	13.6752
			3	124	81	30	13	10.4839
	RAD52YFP RDN25::224xtetO-URA3-I-SceI TetImRFP1 + YCplac22 pNOP1::NOP1-ECFP + YCplac111 pGAL1::2xSV40 NLS-HA-I-SceI::ADH1t	WT + rDNA damage	1	236	73	55	108	45.7627	49.0656
			2	119	30	27	62	52.1008
			3	150	36	40	74	49.3333
	RAD52YFP RDN25::224xtetO-URA3-I-SceI TetImRFP1 ufd1∆SIM::kanMX6 + YCplac22 pNOP1::NOP1-ECFP + YCplac111 pGAL1::2xSV40 NLS-HA-I-SceI::ADH1t	ufd1∆SIM + rDNA damage	1	235	107	58	70	29.7872	26.4912
			2	202	97	53	52	25.7426
			3	142	79	38	34	23.9437
Figure	Genotype	Name	Replicate	Total colonies	Inside	Periphery	Outside	% outside	Mean % outside
7c bottom	RAD52YFP RDN25::224xtetO-URA3-I-SceI TetImRFP1 NUR16HA::HIS3MX6 + YCplac22 pNOP1::NOP1-ECFP + YCplac111 pGAL1::2xSV40 NLS-HA-I-SceI::ADH1t	WT + rDNA damage	1	220	77	42	101	45.9091	46.3659
			2	123	40	27	56	45.5285
			3	66	21	15	30	45.4545
			4	140	41	31	68	48.5714
	RAD52YFP RDN25::224xtetO-URA3-I-SceI TetImRFP1 nur1 K175-176R6HA::HIS3MX6 + YCplac22 pNOP1::NOP1-ECFP + YCplac111 pGAL1::2xSV40 NLS-HA-I-SceI::ADH1t	nur1KR + rDNA damage	1	123	38	34	51	41.4634	39.106
			2	92	31	26	35	38.0435
			3	126	48	29	49	38.8889
			4	71	25	19	27	38.0282
	RAD52YFP RDN25::224xtetO-URA3-I-SceI TetImRFP1 nur1∆546HA::HIS3MX6 + YCplac22 pNOP1::NOP1-ECFP + YCplac111 pGAL1::2xSV40 NLS-HA-I-SceI::ADH1t	Nur1∆54 + rDNA damage	1	265	98	55	112	42.2642	44.7278
			2	95	26	24	45	47.3684
			3	53	15	15	23	43.3962
			4	85	25	21	39	45.8824

[truncated: 30 more sheets: Fig 7d, Fig 8b, Fig 8c, Sup Fig 1b, Sup Fig 1e, Sup Fig 1f, Sup Fig 2a, Sup Fig 2b, Sup Fig 2c, Sup Fig 2e, Sup Fig 3a, Sup Fig 3b, Sup Fig 3e, Sup Fig 4a, Sup Fig 4b, Sup Fig 4d, Sup Fig 4h, Sup Fig 5a, Sup Fig 5b, Sup Fig 5c …]
